# Supplementary material for: Antiviral Activity of Quercetin Hydrate against Zika Virus
Source: Int J Mol Sci. 2023 Apr 19;24(8):7504. doi: 10.3390/ijms24087504 (PMC10144977; doi:10.3390/ijms24087504)
Supplement: Supplementary file 1 [file ijms-24-07504-s001.zip]

Archive with 1 entries (1 files):
- ijms-2217122-Supplementary.pdf
